# Supplementary material for: Predicting Parasite Dynamics in Mixed-Use Trans-Himalayan Pastures to Underpin Management of Cross-Transmission Between Livestock and Bharal
Source: Front Vet Sci. 2021 Sep 29;8:714241. doi: 10.3389/fvets.2021.714241 (PMC8511524; doi:10.3389/fvets.2021.714241)
Supplement: Supplementary file 2 [file Data_Sheet_2.CSV]

Coccidia.livestock	Strongyloides.livestock	Strongyle.livestock	Nematodirus.livestock	Trichuris.livestock	Moniezia.livestock	Dicrocelium.livesotck	Fasciola.livestock	Lungworm.livestock	Coccidia.bs	Strongyloides.bs	Strongyles.bs	Nematodirus.bs	Trichuris.bs	Moniezia.bs	Dicrocelium.bs	Fasciola.bs	Lungworm.bs
120	0	0	0	0	0	0	0	0	0	0	0	0	0	220	0	0	0
5160	10	5	0	0	0	0	0	5	0	0	5	0	0	0	0	0	30
1510	10	5	0	0	0	10	0	0	0	0	0	0	0	0	0	0	30
4080	5	0	0	0	0	0	0	0	0	0	0	0	0	0	0	0	30
4080	5	0	0	0	0	0	0	0	0	0	0	0	0	0	0	0	30
205	5	0	5	0	0	0	0	0	0	0	0	0	0	0	0	0	0
60	0	0	0	0	0	0	0	0	0	0	0	0	0	0	0	0	0
5520	0	0	0	0	70	0	0	0	135	0	15	0	0	220	0	0	0
65	0	0	0	0	10	0	0	25	0	0	0	0	0	0	0	0	0
75	0	0	0	0	0	0	0	0	15	0	0	0	0	0	0	0	0
45	0	0	5	0	0	0	0	0	130	0	0	0	0	5	0	0	0
1320	0	10	5	0	0	0	0	5	155	0	0	0	0	0	0	0	35
5760	0	0	5	0	0	0	0	0	105	0	0	0	0	0	0	0	0
10	0	0	0	0	0	0	0	0	0	0	5	0	0	0	0	0	0
600	5	0	0	0	0	0	0	0	0	0	10	0	0	0	0	0	0
85	0	15	0	0	0	5	0	0	155	0	10	0	0	0	0	0	0
1080	0	0	5	0	5	0	0	0	0	0	0	0	0	0	0	0	10
55	0	0	5	0	60	0	0	0	0	0	0	0	0	0	0	0	0
40	10	5	0	0	0	0	0	0	0	0	0	0	0	0	0	0	0
130	5	5	0	0	0	0	0	0	0	0	5	0	0	145	0	0	0
90	0	5	0	0	0	0	0	0	0	0	5	0	0	0	0	0	0
10	0	5	0	0	0	0	0	0	0	0	5	0	0	0	0	0	0
15	0	0	0	0	0	0	0	0	0	0	5	0	0	0	0	0	0
90	0	0	0	0	0	0	0	0	0	0	5	0	0	0	0	0	0
85	5	10	0	0	0	0	0	0	0	0	0	0	0	0	0	0	0
20	0	0	0	0	0	0	0	0	0	0	0	0	0	0	0	0	0
0	15	35	0	0	0	5	0	0	0	0	0	0	0	0	0	0	0
95	0	0	0	0	0	0	0	0	0	0	0	0	0	0	0	0	0
155	5	0	0	0	0	0	10	0	0	0	5	0	0	0	0	0	20
300	0	0	0	0	0	0	0	0	0	0	5	0	0	95	0	0	0
65	0	0	5	10	85	0	0	0	0	0	5	0	0	0	0	0	0
80	0	0	0	0	0	65	0	0	25	0	5	0	0	0	0	0	0
180	0	0	0	0	0	0	0	0	0	0	5	0	0	0	0	0	0
75	0	0	5	0	5	5	0	0	0	0	0	5	0	0	0	0	30
15600	0	0	0	0	35	0	0	0	0	0	0	5	0	0	0	0	0
125	0	0	0	0	45	0	0	0	0	0	5	0	0	0	0	0	5
65	10	10	0	0	0	10	0	0	0	0	5	0	0	0	0	0	0
25	0	0	0	0	20	0	0	10	0	0	10	0	0	5	0	0	5
15	0	0	0	0	0	0	0	5	0	0	5	0	0	0	0	0	0
35	0	0	0	0	0	0	0	25	0	0	5	0	0	0	0	0	0
30	0	0	0	0	10	0	0	10	0	0	5	0	0	0	0	0	0
5	0	0	0	0	15	0	0	0	15	0	5	0	0	0	0	0	5
0	10	0	0	0	65	0	0	0	0	0	5	0	0	0	0	0	5
50	0	0	0	0	15	0	0	15	145	0	5	0	0	0	0	0	5
180	0	0	0	0	0	0	0	45	0	0	10	0	0	0	0	0	5
720	0	0	0	0	0	0	0	0	0	0	10	0	0	0	0	0	5
20	0	0	0	0	0	0	0	0	0	0	0	0	0	155	0	0	0
360	0	0	0	0	30	0	0	0	0	0	0	0	0	0	0	0	0
620	0	5	0	20	40	0	0	20	0	0	5	0	0	0	0	0	0
1320	0	0	0	0	10	0	0	0	0	0	5	0	0	0	0	0	0
480	0	5	5	0	0	0	0	5	0	0	0	0	0	0	0	0	0
360	0	5	0	0	0	0	5	0	0	0	5	0	0	0	0	0	0
360	0	0	10	0	30	0	0	0	0	0	5	0	0	0	0	0	0
120	0	0	0	0	0	0	0	10	25	0	5	0	0	25	0	0	10
605	0	0	5	0	15	0	0	15	0	0	0	0	0	0	0	0	40
840	5	0	5	0	25	5	0	0	25	0	5	0	0	80	0	0	25
360	10	0	0	0	0	0	0	0	0	0	0	0	0	5	0	0	0
0	0	0	0	0	0	0	0	5	0	5	0	0	0	5	0	0	15
360	0	0	15	0	90	0	0	0	270	0	20	0	0	210	0	0	0
240	0	0	0	0	0	0	0	0	0	10	0	0	0	10	0	0	0
480	0	0	0	0	5	0	0	10	0	10	0	0	0	0	0	0	10
1080	0	0	0	0	40	0	5	5	0	0	0	0	0	0	0	0	0
610	0	0	10	0	0	0	0	0	20	0	0	0	0	0	0	0	30
70	0	0	0	0	0	0	0	0	105	0	0	0	0	5	0	0	0
240	0	5	5	0	15	0	0	10	70	0	0	0	0	0	0	0	0
360	0	5	0	0	15	0	0	0	365	0	0	0	0	0	0	0	0
0	0	0	0	0	5	0	0	0	365	0	5	0	0	0	0	0	25
10	0	0	5	0	0	0	0	15	325	0	5	0	0	0	0	0	10
235	0	5	0	0	5	0	5	5	120	0	0	0	0	0	0	0	0
360	0	5	0	0	5	0	0	5	100	0	5	0	0	0	0	0	0
0	0	10	0	0	90	0	0	0	115	0	25	0	0	5	0	0	0
555	0	10	0	0	15	0	0	0	25	0	25	0	0	0	0	20	35
205	5	0	5	0	0	0	0	0	0	0	25	0	0	0	0	0	0
60	0	0	0	0	0	0	0	0	75	0	25	0	0	0	0	0	0
5520	0	0	0	0	70	0	0	0	0	0	25	0	0	0	0	0	0
65	0	0	0	0	10	0	0	25	0	0	15	0	0	40	0	0	0
75	0	0	0	0	0	0	0	0	255	5	10	0	0	65	0	0	30
0	0	5	0	0	0	0	0	0	15	0	10	0	0	45	0	0	0
155	5	0	5	0	15	0	0	10	565	0	15	0	0	90	0	0	0
80	0	0	0	0	0	0	0	0	0	0	10	0	0	0	0	0	0
275	0	0	0	0	95	0	0	0	15	0	0	0	0	90	0	0	0
145	0	0	0	0	10	0	0	15	20	0	35	0	0	95	0	0	0
75	0	0	0	0	0	0	0	0	235	0	30	0	0	110	0	0	0
10	5	5	0	0	140	0	0	10	0	0	30	0	0	0	0	0	0
15	0	0	0	0	0	0	0	0	0	0	30	0	0	105	0	0	5
0	0	0	0	0	170	0	0	0	0	0	25	0	0	0	0	0	0
0	0	0	0	0	10	0	0	15	0	0	25	0	0	0	0	0	0
55	0	0	0	0	0	0	0	0	165	0	20	0	0	5	0	0	5
435	0	15	0	0	215	0	0	0	0	0	5	0	0	0	0	0	0
120	0	15	0	0	0	0	0	5	0	10	5	0	0	0	0	0	0
0	0	15	0	0	15	0	0	0	0	0	10	0	0	0	0	0	0
490	0	5	0	0	5	0	0	0	0	0	10	0	0	0	0	0	0
0	0	5	0	0	0	0	0	0	0	0	5	0	0	0	0	0	0
0	0	10	0	0	55	0	0	0	0	0	0	0	0	0	0	0	0
545	0	10	0	0	10	0	0	0	25	10	0	0	0	0	0	0	35
105	0	0	0	0	0	0	0	0	0	0	25	0	0	0	0	0	0
5565	5	5	0	0	0	0	0	5	0	0	0	0	0	0	0	0	0
105	0	0	0	0	0	0	0	0	0	0	0	0	0	0	0	0	0
0	0	10	0	0	0	0	0	0	35	0	0	0	0	0	0	0	10
95	0	15	0	0	0	0	0	0	0	5	0	0	0	5	0	0	15
205	0	5	5	0	10	0	0	160	285	0	0	0	0	20	0	0	0
60	0	5	0	0	5	0	0	340	0	10	0	0	0	10	0	0	0
30	5	10	0	0	0	0	0	20	0	10	0	0	0	185	0	0	15
0	0	10	0	0	15	0	0	30	0	0	0	0	0	0	0	0	0
15	0	0	0	0	0	0	0	0	20	0	0	0	0	0	0	0	30
15	0	0	0	0	0	0	0	5	15	0	5	0	0	0	0	0	30
20	10	0	0	0	0	0	0	80	0	0	0	0	0	0	0	0	0
10	0	0	0	0	0	0	0	85	0	0	0	0	0	0	0	0	0
40	5	5	0	0	0	0	0	10	0	0	0	0	0	0	0	0	0
10	0	0	0	0	0	0	0	10	0	0	0	0	0	0	0	0	0
170	0	0	0	0	0	0	0	0	0	10	0	0	0	0	0	0	20
0	0	10	0	0	0	0	0	0	0	15	0	0	0	0	0	0	0
0	0	10	5	0	0	0	0	0	390	0	0	0	0	0	0	0	10
5	0	5	0	0	5	0	0	25	0	0	0	0	0	110	0	0	30
0	0	0	0	0	5	0	0	0	230	10	0	0	0	0	0	0	40
0	0	5	0	0	70	0	0	0
270	0	5	0	0	0	0	0	10
0	0	0	0	0	15	0	0	0
0	0	0	0	0	0	0	0	0
215	5	0	5	0	0	0	0	0
10	0	0	0	0	0	0	0	0
5615	0	0	0	0	95	0	0	5
0	0	0	0	0	0	0	0	15
120	0	0	0	0	0	0	0	0
245	0	0	0	0	0	0	0	0
565	0	0	0	0	0	0	0	0
