# Supplementary material for: Predicting Parasite Dynamics in Mixed-Use Trans-Himalayan Pastures to Underpin Management of Cross-Transmission Between Livestock and Bharal
Source: Front Vet Sci. 2021 Sep 29;8:714241. doi: 10.3389/fvets.2021.714241 (PMC8511524; doi:10.3389/fvets.2021.714241)
Supplement: Supplementary file 3 [file Data_Sheet_3.CSV]

Year	L3 herb AUC	Delta L3 herb AUC	L3 herb AUC Sat.	Ration	Q0 AUC	Delta Q0 AUC	Mean temp	Mean Precipitation		1 month supression early	2 month suppresion early
2018	14201.6	2573.188	15405.84088	0.921832187	266.517	51.0295	0.130712329	2.226273973		12668.52	2977.789
2017	14330.22	2551.656	15692.65215	0.913180249	272.7667	61.9078	0.409342466	2.056356164
2016	16754.6	3054.63	19060.38583	0.879027327	236.5045	38.92012	1.528958904	1.638246575
2015	11996.68	2603.209	13108.51554	0.915182193	226.5827	57.46245209	0.521260274	1.945561644
2014	15483.56	2610.379	18894.69683	0.819465913	226.4186	48.93865	0.625753425	1.032246575
2013	16154.72	2938.666	18515.87	0.872479662	290.5052	52.0431	1.054191781	1.677315068
2012	17311.99	2981.891	20398.91	0.848672307	231.9163	73.8130032	0.586410959	0.928273973
2011	18849.19	3093.705	21238.44	0.887503508	339.3254	58.19076	1.43309589	1.26460274
2010	16288.32	3057.433	18730.02	0.869637085	266.12857	49.13627581	2.039643836	1.421753425
2009	13961.03	2116.424	19137.21	0.729522747	120.00453	52.754947	1.556109589	0.779369863
2008	16706.62	2881.84	19017.56	0.878483885	307.8166	63.769416	1.313041096	1.335534247
2007	19328.46	3336.869	23312.53	0.829101775	245.7067	46.45492	1.750219178	1.004547945
2006	17408.69	3540.369	21563.97	0.807304499	234.3905	53.573	2.006219178	1.079479452
2005	18434.68	3209.296	22612.82	0.81523136	211.36179	45.68568809	0.945123288	0.923616438
2004	14831.25	2165.64	19401.15	0.764452107	206.851071	42.30883694	2.056684932	0.925287671
2003	17630.95	2765.271	21712.58	0.812015431	254.5987	60.62625	1.449534247	0.919917808
2002	13816.5	1992.05378	21908.85	0.630635565	145.6131	22.84689	1.593506849	0.915260274
2001	19863.37	2992.558	23910.72	0.830730735	281.604	72.87083	2.197808219	0.99739726
2000	19412.57	3273.783	24719.43	0.785316247	166.3459	62.64563	1.967260274	0.920383562
1999	16858.02	4597.25	25132.84	0.670756667	140.6346	36.70591	2.509917808	0.776849315
1998	21204.42	2937.316	26517.36	0.799642951	221.83788	37.355409	2.173835616	1.048219178
1997	16190.05	3366.93	19923.24	0.812621341	229.1981	51.40125	0.241315068	1.173232877
1996	16914.36	3750.36	21888.73	0.772742868	219.3425	50.12477	1.518219178	1.017726027
1995	16171.43	2966.734	20157.88	0.802238628	184.0964	33.95166	0.871315068	0.994219178
1994	19734.94	4007.031	23431.57	0.842237204	246.5284	41.48715	1.321150685	1.033589041
1993	14635.35	3877.805	19618	0.746016413	199.2559	57.93522	1.781342466	1.023041096
1992	15579.64	3598.411	21146.53	0.73674688	102.3531	54.36567	1.755972603	0.591753425
1991	13925.82	2838.7697	25442.28	0.54734953	188.3981	77.18717	1.801232877	0.58109589
1990	17457.87	4271.0411	27622.46	0.632017206	165.724	43.28397	1.921671233	0.834219178
1989	11167.38	2796.36419	18772.47	0.594880695	109.7023	30.06288	0.841424658	0.66660274
1988	19317.33	4686.51	25652.94	0.753025969	170.4109	35.22097	2.609178082	0.817424658
1987	10428.37	3061.067	22338.01	0.466844182	53.63496	14.0711	2.335890411	0.525917808
1986	13383.48	3844.286	23319.24	0.573924365	6.32546	6.955	1.183972603	0.534054795
1985	15194.58	3945.954	19986.14	0.760255857	174.395	42.2754	1.547041096	1.070027397
